# Supplementary material for: A Novel Strategy for Unveiling Spatial Distribution Pattern of Gallotannins in Paeonia rockii and Paeonia ostii Based on LC–QTRAP–MS
Source: Metabolites. 2022 Apr 4;12(4):326. doi: 10.3390/metabo12040326 (PMC9030617; doi:10.3390/metabo12040326)
Supplement: Supplementary file 1 [file metabolites-12-00326-s001.zip]

Archive with 3 entries (3 files):
- Supplementary File S1.pdf
- Supplementary File S2.pdf
- Supplementary materials.pdf
